# Supplementary material for: Machine learning in Huntington’s disease: exploring the Enroll-HD dataset for prognosis and driving capability prediction
Source: Orphanet J Rare Dis. 2023 Jul 27;18:218. doi: 10.1186/s13023-023-02785-4 (PMC10375780; doi:10.1186/s13023-023-02785-4)
Supplement: Supplementary file 2 — Additional file 2: All Variables: A table describing all the variables in the cohort, including the form belonging to the variable, the data type, and a description of the variable. [file 13023_2023_2785_MOESM2_ESM.csv]

variable	form	data type	description
seq	Key Variables	categorical	Visit index
studyid	Key Variables	categorical	Study ID under which the visit was done: Enroll, RegistryV3, RegistryV2, or RET
age	Key Variables	continuous	Participant's age at visit
subjid	Key Variables	categorical	Participant's study ID (HDID)
visit	Key Variables	categorical	Visit name: Baseline, Follow-Up, Phone Contact, Unscheduled, or Retro Visit
visstat	Key Variables	categorical	Visit status: plausible, reviewing, completed
visdy	Key Variables	continuous	Number of days relative to baseline date of Enroll-HD
ccirb	Profile	categorical	Has irritability ever been a part of the participant's medical history?
cccog	Profile	categorical	Has significant cognitive impairment or dementia ever been a part of the paricipant's medical history?
region	Profile	categorical	Region (latest)
sxr_p	Profile	categorical	Initial major symptom noted by rater - psychiatric
handed	Profile	categorical	Handedness
sxf_o	Profile	categorical	Initial major symptom noted by family - oculomotor
ccpsyage	Profile	continuous	Age at onset of psychosis (hallucinations or delusions) began
xpheno	Profile	categorical	Addional phenotypic data available
sxraterm	Profile	categorical	Rater's judgement of initial major symptom
sxsubj	Profile	continuous	Symptoms first noted by participant
momhd	Profile	categorical	Mother affected by Huntington's disease
ccpsyfh	Profile	categorical	Does the participant have a family history of psychotic illness in a first degree relative
sxs_m	Profile	categorical	Initial major symptom noted by participant - motor
ccvabage	Profile	continuous	Age at onset of aggressive behaviour
sxr_o	Profile	categorical	Initial major symptom noted by rater - oculomotor
sxestcfd	Profile	ordinal	Rater's confidence of estimate
sxf_p	Profile	categorical	Initial major symptom noted by family - psychiatric
ccdep	Profile	categorical	Has depression ever been a part of the participant's medical history?
sxs_p	Profile	categorical	Initial major symptom noted by participant - psychiatric
sxgs	Profile	ordinal	What is rater's best guess of how many years ago sympton onset (age at onset) took place
ccpob	Profile	categorical	Has perseverative obsessive behaviours ever been a part of the participant's medical history?
dadhd	Profile	categorical	Father affected by Huntington's disease
ccapt	Profile	categorical	Has apathy ever been a part of the participant's medical history?
sxfam	Profile	continuous	Symptoms first noted by family
ccaptage	Profile	continuous	Age at onset of apathy
ccmtrage	Profile	continuous	Age when motor symptoms began
sxfamm	Profile	categorical	Initial major symptoms noted by family
sxsubjm	Profile	categorical	Initial major symptoms noted by participant
ccmtr	Profile	categorical	Has motor symptoms compatible with HD ever been a part of the participant's medical history?
sxgsdy	Profile	continuous	Day of data entry
sxr_c	Profile	categorical	Initial major symptom noted by rater - cognitive
dsplace	Profile	categorical	Place of death
ccdepage	Profile	continuous	Age at onset of depression
xbsp	Profile	categorical	Addional biosamples data available
ccpsy	Profile	categorical	Has psychosis ever been a part of the participant's medical history?
cccogage	Profile	continuous	Age when cognitive impairment first started to have an impact on daily life
hxsid	Profile	categorical	Previous suicidal ideation or attempts?
ccirbage	Profile	continuous	Age at onset of irritability
sxest	Profile	categorical	Can the rater estimate the symptom onset
xgwas	Profile	categorical	Addional GWAS data available
sxf_c	Profile	categorical	Initial major symptom noted by family - cognitive
momagesx	Profile	continuous	Age at onset of symptoms in mother
sxrater	Profile	continuous	Rater's estimate of symptom onset
race	Profile	categorical	Ethnicity
dssage	Profile	continuous	Age of death
sxs_c	Profile	categorical	Initial major symptom noted by participant - cognitive
ximage	Profile	categorical	Additional images available
sxreas	Profile	categorical	Reason why rater can not estimate symptom onset (age at onset)
sxs_o	Profile	categorical	Initial major symptom noted by participant - oculomotor
ccvab	Profile	categorical	Has violant or aggressive behaviour ever been a part of the participant's medical history?
xmorpho	Profile	categorical	Additional morphometric data available
dadagesx	Profile	continuous	Age at onset of symptoms in father
dsend	Profile	categorical	Cause of death
sxf_m	Profile	categorical	Initial major symptom noted by family - motor
ccpobage	Profile	continuous	Age at onset of perseverative obsessive behaviour
sxr_m	Profile	categorical	Initial major symptom noted by rater - motor
sex	Profile	categorical	Gender
bmi	Profile	continuous	BMI
caglow	Profile	continuous	Smaller research CAG allele determined from DNA
caghigh	Profile	continuous	Larger research CAG allele determined from DNA
fhx	Profile	categorical	Is there a family history of HD?
hddiagn	Profile	continuous	Age of clinical HD diagnosis
hxcoc	MHx	categorical	Medical history of cocaine usage
hxtobcpd	MHx	continuous	Medical history of cigarettes per day
hxinhfrq	MHx	ordinal	Medical history of inhalants use frequency
hxtrq	MHx	categorical	Medical history of tranquilizers usage
hxalcab	MHx	categorical	Medical history of alcohol problems
hxcocfrq	MHx	ordinal	Medical history of cocaine use frequency
hxbarfrq	MHx	ordinal	Medical history of barbiturates sedatives use frequency
hxbar	MHx	categorical	Medical history of barbiturates usage
hxclbfrq	MHx	ordinal	Medical history of club drugs (Ecstacy, GHB, Roofies) use frequency
hxinh	MHx	categorical	Medical history of inhalant usage
hxritfrq	MHx	ordinal	Medical history of ritalin use frequency
hxher	MHx	categorical	Medical history of heroine usage
hxtrqfrq	MHx	ordinal	Medical history of tranquilizers use frequency
hxherfrq	MHx	ordinal	Medical history of heroin use frequency
hxamp	MHx	categorical	Medical history of amphetamines usage
hxopi	MHx	categorical	Medical history of opium usage
hxmar	MHx	categorical	Medical history of marijuana usage
hxdrugab	MHx	categorical	Medical history of drug abuse
hxtobab	MHx	categorical	Has the participant ever smoked?
hxrit	MHx	categorical	Medical history of ritalin usage
hxpakfrq	MHx	ordinal	Medical history of painkiller use frequency
hxtobyos	MHx	continuous	Medical history of years of smoking
hxpacky	MHx	continuous	Medical history of life time exposure to tobacco (packyears)
hxhalfrq	MHx	ordinal	Medical history of hallucinogens use frequency
hxclb	MHx	categorical	Medical history of club drugs usage
hxpak	MHx	categorical	Medical history of painkillers usage
hxmarfrq	MHx	ordinal	Medical history of marijuana use frequency
hxhal	MHx	categorical	Medical history of hallucinogens usage
hxampfrq	MHx	ordinal	Medical history of amphetamines use frequency
hxopifrq	MHx	ordinal	Medical history of opium use frequency
pakfrq	Var Items I	ordinal	Painkiller usage frequency
packy	Var Items I	continuous	Life time exposure to tobacco (packyears)
clb	Var Items I	categorical	Does the participant abuse club drugs
coc	Var Items I	categorical	Does the participant abuse cocaine
trqfrq	Var Items I	ordinal	Tranquilizer usage frequency
mar	Var Items I	categorical	Does the participant abuse marijuana
tobyos	Var Items I	continuous	Years of smoking
ritfrq	Var Items I	ordinal	Ritalin usage frequency
amp	Var Items I	categorical	Does the participant abuse amphetamines
inhfrq	Var Items I	ordinal	Inhalants usage frequency
her	Var Items I	categorical	Does the participant abuse heroine
pak	Var Items I	categorical	Does the participant abuse painkillers
ampfrq	Var Items I	ordinal	Amphetamines use frequency
trq	Var Items I	categorical	Does the participant abuse tranquilizers
opifrq	Var Items I	ordinal	Opium usage frequency
hal	Var Items I	categorical	Does the participant abuse hallucinogens
barfrq	Var Items I	ordinal	Barbiturates sedatives useage frequency
drugab	Var Items I	categorical	Does the participant currently use drugs
cocfrq	Var Items I	ordinal	Cocaine use frequency
rit	Var Items I	categorical	Does the participant abuse ritalin
tobcpd	Var Items I	continuous	Cigarettes per day
clbfrq	Var Items I	ordinal	Club drugs (Ecstacy, GHB, Roofies) use frequency
tobab	Var Items I	categorical	Does the participant currently smoke
opi	Var Items I	categorical	Does the participant abuse opium
marfrq	Var Items I	ordinal	Marijuana use frequency
alcab	Var Items I	categorical	Does the participant currently drink alcohol?
herfrq	Var Items I	ordinal	Heroine usage frequency
alcunits	Var Items I	continuous	Alcohol units per week
bar	Var Items I	categorical	Does the participant abuse barbiturates sedatives
inh	Var Items I	categorical	Does the participant abuse inhalants
cafab	Var Items I	categorical	Does the participant currently use caffeine?
cafpd	Var Items I	categorical	Does the participant currently drink more than 3 cups of coffee, tea and cola drinks combined per day?
hdcat	Var Items I	categorical	Participant HD category: pre-manifer, manifest, genotype negative, and family control
weight	Var Items I	continuous	Weight (Kg)
height	Var Items I	continuous	Height (cm)
halfrq	Var Items I	categorical	Hallucinogens usage frequency
updhdh	Var Items II	categorical	Any changes to participant's comorbid conditions?
res	Var Items II	categorical	Residence
rtrnwk	Var Items II	categorical	Do you inted to return to work?
updmh	Var Items II	categorical	Any updates to the clinical characteristricss and or onset of HD?
rtrddur	Var Items II	continuous	Since when have you been employed?
isced	Var Items II	ordinal	ISCED education level
jobpaid	Var Items II	categorical	Work status (if employed)
rdcwk	Var Items II	categorical	Have you had to stop or reduce work due to your health?
jobclas	Var Items II	categorical	Employment status
emplnrsn	Var Items II	categorical	Reason for not being employed
updmed	Var Items II	categorical	Any changes to participant's medication?
rdcwkhw	Var Items II	continuous	How many fewer hours per week have you worked because of HD?
maristat	Var Items II	categorical	Marital status
ssdb	Var Items II	categorical	Do you receive social security or disability benefit?
emplnrd	Var Items II	categorical	Retired due to (if retired)
rdcwkd	Var Items II	continuous	How many days in the last 6 months have you been off work because of HD?
updsc	Var Items II	categorical	Any changes to the following General Variable Items
rigarml	Motor	ordinal	Left rigidity arms
prosupr	Motor	ordinal	Right pronate supinate hands
diagconf	Motor	ordinal	Diagnostic confidence level (DCL)
dysarth	Motor	ordinal	Dysarthria
miscore	Motor	continuous	Motor score (TMS) incomplete
dystrle	Motor	ordinal	Maximal dystonia RLE
sacinitv	Motor	ordinal	Saccade initiation vertical
fingtapr	Motor	ordinal	Right finger taps
brady	Motor	ordinal	Bradykinesiabody
dysttrnk	Motor	ordinal	Maximal dystonia trunk
dystrue	Motor	ordinal	Maximal dystonia RUE
chorbol	Motor	ordinal	Maximal chorea BOL
gait	Motor	ordinal	Gait
tongue	Motor	ordinal	Tongue protrusion
fingtapl	Motor	ordinal	Left finger taps
luria	Motor	ordinal	Luria
chortrnk	Motor	ordinal	Maximal chorea trunk
chorlle	Motor	ordinal	Maximal chorea LLE
motscore	Motor	continuous	Motor score (TMS)
chorlue	Motor	ordinal	Maximal chorea LUE
chorface	Motor	ordinal	Maximal chorea face
sacvelh	Motor	ordinal	Saccade velocity horizontal
ocularv	Motor	ordinal	Ocular vertical
prosupl	Motor	ordinal	Left pronate supinate?hands
dystlle	Motor	ordinal	Maximal dystonia LLE
sacinith	Motor	ordinal	Saccade initiation horizontal
rigarmr	Motor	ordinal	Right rigidity arms
chorrue	Motor	ordinal	Maximal chorea RUE
tandem	Motor	ordinal	Tandem walking
chorrle	Motor	ordinal	Maximal chorea RLE
sacvelv	Motor	ordinal	Saccade velocity vertical
ocularh	Motor	ordinal	Ocular horizontal
dystlue	Motor	ordinal	Maximal dystonia LUE
retropls	Motor	ordinal	Retropulsion pull test
occupatn	TFC	ordinal	Occupation
finances	TFC	ordinal	Finances
carelevl	TFC	ordinal	Care level
chores	TFC	ordinal	Domestic chores
adl	TFC	ordinal	ADL
tfcscore	TFC	continuous	Functional score
carehome	Function	categorical	Could subject's care still be provided at home?
dress	Function	categorical	Could subject dress himself/herself without help?
emplany	Function	categorical	Could subject engage in any kind of gainful employment?
toilet	Function	categorical	Could subject use toilet/commode without help?
walknbr	Function	categorical	Could subject walk to places in his/her neighbourhood without help?
emplusl	Function	categorical	Could subject engage in gainful employment in his/her accustomed work?
feedself	Function	categorical	Could subject feed himself/herself without help?
housewrk	Function	categorical	Could subset do his/her own housework without help?
drive	Function	categorical	Could subject operate an automobile safely and independetly?
indepscl	Function	ordinal	Subject's independence in %
ownmeds	Function	categorical	Could subject take his/her own medication without help?
fascore	Function	continuous	Functional assessment score
grocery	Function	categorical	Could subject shop for groceries without help?
bathe	Function	categorical	Could subject bathe himself/herself without help?
laundry	Function	categorical	Could subject do his/her own laundry (wash/dry) without help?
fafinan	Function	categorical	Could subject manage his/her finances (monthly) without any help?
fiscore	Function	continuous	Functional score incomplete
volunt	Function	categorical	Could subject engage in any kind of volunteer or non-gainful work?
prepmeal	Function	categorical	Could participant prepare his/her own meals without help?
bed	Function	categorical	Could subject get in an out of bed without help?
walkhelp	Function	categorical	Could subject walk without help?
comb	Function	categorical	Could subject comb hair without help?
walkfall	Function	categorical	Could subject walk without falling?
trnchair	Function	categorical	Could subject tranfer between chairs without help?
cash	Function	categorical	Could subject handle money as a purchaser in a simple cash (shop) transaction?
pubtrans	Function	categorical	Could subject use public transport to get to places without help?
supchild	Function	categorical	Could subject supervise children without help?
telephon	Function	categorical	Could subject use the telephone without help?
sit	Cognitive	categorical	Did the participant complete the stroop interference test?
gen5	Cognitive	categorical	Was vision uncorrected (e.g. no glasses during visit) during cognitive assessments?
swrt2	Cognitive	continuous	Stroop word reading test - Total errors
gen4	Cognitive	categorical	Did the participant have normal corrected-to-normal hearing and vision during the cognitive assesments?
swrtnd	Cognitive	categorical	Reason why stroop word reading test was not completed
verflt05	Cognitive	continuous	Letter verbal fluency - Total correct
swrt	Cognitive	categorical	Did the participant complete the stroop word reading test?
scnt2	Cognitive	continuous	Stroop colour naming test - Total errors
trl	Cognitive	categorical	Did the participant complete the trailmaking test?
gen3	Cognitive	continuous	At what age did the participant learn the language used during the cognitive assessments?
sit1	Cognitive	continuous	Stroop Interference test - Total correct
trlb3	Cognitive	continuous	Trailmaking test part B - Total errors
trlb1	Cognitive	continuous	Trailmaking test part B - Time to complete
trla3	Cognitive	continuous	Trailmaking test part A - Total errors
sdmt1	Cognitive	continuous	Symbol digit modality test - Total correct
verfct	Cognitive	categorical	Did the participant complete the verbal fluency test test?
verfct7	Cognitive	continuous	Verbal fluency test - Total perservative errors
gen2	Cognitive	categorical	Did the participant complete the cognitive assessments in their native lagnuage?
sdmtnd	Cognitive	categorical	Reason why symbol digit modality test was not completed
sdmt2	Cognitive	continuous	Symbol digit modality test - Total errors
verfctd	Cognitive	categorical	Verbal fluency test category
scntnd	Cognitive	categorical	Reason why stroop colour naming test was not completed
verflt07	Cognitive	continuous	Letter verbal fluency - Total perseverative errors
trla1	Cognitive	continuous	Trailmaking test part A - Time to complete
sit3	Cognitive	continuous	Stroop Interference test - Total self-corrected errors
gen6	Cognitive	categorical	Was hearing uncorrected (e.g. no no hearing aid worn) during cognitive assessments?
trla2	Cognitive	continuous	Trailmaking test part A - Total correct
sit2	Cognitive	continuous	Stroop Interference test - Total errors
swrt1	Cognitive	continuous	Stroop word reading test - Total correct
scnt1	Cognitive	continuous	Stroop colour naming test - Total correct
trlb2	Cognitive	continuous	Trailmaking test part B - Total correct
scnt3	Cognitive	continuous	Stroop colour naming test - Total self-corrected errors
swrt3	Cognitive	continuous	Stroop word reading test - Total self-corrected errors
verfct6	Cognitive	continuous	Verbal fluency test - Total intrusion errors
verflt06	Cognitive	continuous	Letter verbal fluency - Total intrusion errors
verflt	Cognitive	categorical	Did the participant complete the verbal fluency letter test?
scnt	Cognitive	categorical	Did the participant complete the stroop colour naming test?
sdmt	Cognitive	categorical	Did the participant complete the symbol digit modality test?
verfct5	Cognitive	continuous	Verbal fluency test - Total correct (3 min)
verfctnd	Cognitive	categorical	Reason why verbal fluency test was not completed
gen1	Cognitive	categorical	Did the participant complete the cognitive assessments in their native language and with normal or corrected-to-normal vision and hearing?
mmsetotal	MMSE	continuous	Mini Mental State Examination
scst	Physiotherapy	categorical	Did the participant perform the 30 second chair stand test?
tug	Physiotherapy	categorical	Did the participant perform the timed "Up and go" test?
scst1	Physiotherapy	continuous	30 second chair stand test - Number of times the participant stands in 30 seconds
tug1	Physiotherapy	continuous	Timed "Up and Go" test - Total time
pbas10sm__4	PBA-S	categorical	Modality of hallucinations - olfactory
pbahshd	PBA-S	categorical	Is informant a household member?
pbas5wo	PBA-S	ordinal	Worst severity of angry or aggressive behaviour
pbas9fr	PBA-S	ordinal	Delusions paranoid thinking frequency
pbas7sv	PBA-S	ordinal	Perseverative thinking or behaviour severity
pbas1fr	PBA-S	ordinal	Depressed mood frequency
pbas2fr	PBA-S	ordinal	Suicidal ideation frequency
pbas10sm__3	PBA-S	categorical	Modality of hallucinations - tactile
pbas10wo	PBA-S	ordinal	Worst severity of hallucinations
pbas4wo	PBA-S	ordinal	Worst severity of irritability
pbas11sv	PBA-S	ordinal	Disoriented behaviour severity
pbas2sv	PBA-S	ordinal	Suicidal ideation severity
pbas11fr	PBA-S	ordinal	Disoriented behaviour frequency
pbas3fr	PBA-S	ordinal	Anxiety frequency
pbas6wo	PBA-S	ordinal	Worst severity of lack of initiative (apathy)
pbas3wo	PBA-S	ordinal	Worst severity of anxiety
pbas7fr	PBA-S	ordinal	Perseverative thinking or behaviour frequency
pbas9sv	PBA-S	ordinal	Delusions paranoid thinking severity
pbas10sm__1	PBA-S	categorical	Modality of hallucinations - auditory
pbas6sv	PBA-S	ordinal	Lack of initiative (apathy) severity
pbas2wo	PBA-S	ordinal	Worst severity of suicidal ideation
pbas1wo	PBA-S	ordinal	Worst severity of depressed mood
pbas4sv	PBA-S	ordinal	Irritability severity
pbainfo	PBA-S	categorical	Is informant a relative?
aptscore	PBA-S	continuous	Apathy score
pbas10sm__2	PBA-S	categorical	Modality of hallucinations - visual
pbas6fr	PBA-S	ordinal	Lack of initiative (apathy) frequency
pbas1sv	PBA-S	ordinal	Depressed mood severity
pbas8wo	PBA-S	ordinal	Worst severity of obsessive-compulsive behaviours
irascore	PBA-S	continuous	Irritability aggression score
pbas10sv	PBA-S	ordinal	Hallucinations severity
pbas3sv	PBA-S	ordinal	Anxiety severity
pbas8fr	PBA-S	ordinal	Obsessive-compulsive behaviours frequency
pbas4fr	PBA-S	ordinal	Irritability frequency
depscore	PBA-S	continuous	Depression score
pbas7wo	PBA-S	ordinal	Worst severity of perseverative thinking or behaviour
pbas11wo	PBA-S	ordinal	Worst severity of disoriented behaviour
exfscore	PBA-S	continuous	Executive function
pbas10sm__5	PBA-S	categorical	Modality of hallucinations - gustatory
pbas10fr	PBA-S	ordinal	Hallucinations frequency
pbas8sv	PBA-S	ordinal	Obsessive-compulsive behaviours severity
pbas9wo	PBA-S	ordinal	Worst severity of delusions/paranoid thinking
pbas5sv	PBA-S	ordinal	Angry or aggressive behaviour severity
psyscore	PBA-S	continuous	Psychosis score
pbas5fr	PBA-S	ordinal	Angry or aggressive behaviour frequency
mcs	SF-12	continuous	Mental component
rp	SF-12	continuous	Role-physical
vt	SF-12	continuous	Vitality
sf	SF-12	continuous	Social functioning
pcs	SF-12	continuous	Physical component
re	SF-12	continuous	Role-emotional
pf	SF-12	continuous	Physical functioning
gh	SF-12	continuous	General health
scoring	SF-12	categorical	Online short form health survey scoring status
mh	SF-12	continuous	Mental health
bp	SF-12	continuous	Bodily pain
outscore	HADS-SIS	continuous	Outward irritability subscore
irrscore	HADS-SIS	continuous	Irritability subscore
inwscore	HADS-SIS	continuous	Inward irritability subscore
hads_depscore	HADS-SIS	continuous	Depression subscore
anxscore	HADS-SIS	continuous	Anxiety subscore
wpaiscr1	WPAI-SHP	continuous	Work time missed due to HD in percentage
wpaiscr3	WPAI-SHP	continuous	Overall work or impairment due to HD in percentage
wpaiscr2	WPAI-SHP	continuous	Impairment while working due to HD in percentage
wpaiscr4	WPAI-SHP	continuous	Activity impairment due to HD in percentage
sbh2	C-SSRS	categorical	Has subject engaged in Non-Suicidal Self-Injurious Behaviour?
sbh7	C-SSRS	categorical	Completed Suicide was present during the assessment period
int1	C-SSRS	ordinal	What is the intensity of suicidal thoughts you have?
sid3	C-SSRS	categorical	Have you been thinking about how you might do this?
int3	C-SSRS	ordinal	How long do the suicidal thoughts last?
sbh4n	C-SSRS	continuous	Number of suicidal attempts aborted by subject
sid5	C-SSRS	categorical	Have you started to work out or worked out the details of how to kill yourself? Do you inted to carry out this plan?
sbh3	C-SSRS	categorical	Has there been a time when you started to do something to your life but someone or something stopped you before you actually did anything?
sbh6	C-SSRS	categorical	Suicidal behaviour was present during the assessment period?
int5	C-SSRS	ordinal	Are there things - anyone or anything (e.g. family, religon, pain of death) - that stopped you from wanting to die or acting on thoughts of committing suicide?
sid4	C-SSRS	categorical	Have you had thoughts on how you might commit suicide and some intention of acting on them?
sbh5	C-SSRS	categorical	Have you taken any steps towards making a suicide attempt or preparing to kill yourself (such as collecting pills, getting a gun, giving valuables away or writing a suicide note)?
sbh3n	C-SSRS	continuous	Number of suicidal attempts interupted by something or someone else
sbh1	C-SSRS	categorical	Participant attempted suicide
sbh4	C-SSRS	categorical	Has there been a time when you started to do something to try to end your life but you stopped yourself before you actually did anything?
sbh1n	C-SSRS	continuous	Number of suicidal attempts
int2	C-SSRS	ordinal	How many times have you had these thoughts?
sid2	C-SSRS	categorical	Have you actually had any thoughts of killing yourself?
sid1	C-SSRS	categorical	Have you wished you were dead or wished you could go to sleep and not wake up?
int4	C-SSRS	ordinal	Could/can you stop thinking about killing yourself or wanting to die if you want to?
int6	C-SSRS	ordinal	What sort of reason did you have for thinking about wanting to die or killing yourself?
attmpt3dy	C-SSRS	continuous	Day of initial/first attempt
attmpt1dy	C-SSRS	continuous	Day of most recent attempt
attmpt12	C-SSRS	ordinal	Potential lethality during most recent attempt
attmpt32	C-SSRS	ordinal	Potential lethality during initial/first attempt
attmpt2dy	C-SSRS	continuous	Day of most lethal attempt
attmpt21	C-SSRS	ordinal	Actual lethality/medical damage during most lethal attempt
attmpt22	C-SSRS	ordinal	Potential lethality during most lethal attempt
attmpt11	C-SSRS	ordinal	Actual lethality/medical damage during most recent attempt
attmpt31	C-SSRS	ordinal	Actual lethality/medical damage during initial/first attempt
parentagesx	Derived	continuous	Parent's age at onset
capscore	Derived	continuous	CAG age product (age * (caghigh - 30) * 6.27)
dbscore	Derived	categorical	Disoriented Behaviour score (pbas11sv*pbas11fr) calculated in the same way as the other PBA-S scores
mvsrc	Missed Visit	categorical	Source of information during missed visit
crlvl	Missed Visit	ordinal	Level of care required
mvrsn	Missed Visit	categorical	Reason for missed follow-up visit
dpdy	Missed Visit	continuous	Day since full-time dependency
