# Supplementary material for: Machine learning in Huntington’s disease: exploring the Enroll-HD dataset for prognosis and driving capability prediction
Source: Orphanet J Rare Dis. 2023 Jul 27;18:218. doi: 10.1186/s13023-023-02785-4 (PMC10375780; doi:10.1186/s13023-023-02785-4)
Supplement: Supplementary file 3 — Additional file 3: Excluded Variables: A table of the excluded variables and their percentage of missing values with a category describing why the variable has been excluded. [file 13023_2023_2785_MOESM3_ESM.xlsx]

## Sheet: Category
category	description
high missing	Percentage of missing values exceeded 69%.
redundant	Information of variable is already stored in another variable e.g. tug indicates if the Timed "Up and Go" test was performed. However, the actual useful information from this test is the performance/total time needed to finish the test saved in tug1.
derived	Variable has been used to create a derived variable, which more correctly represents the data contained in this variable
uninformative	Variable is considered not have any useful information
other	Specific case is explained in the notes column

## Sheet: Excluded Variables
variable	missing (%)	form	data type	description	category	notes
sxs_o	99.88	Profile	categorical	Initial major symptom noted by participant - oculomotor	high missing
sxf_o	99.83	Profile	categorical	Initial major symptom noted by family - oculomotor	high missing
sxr_o	99.42	Profile	categorical	Initial major symptom noted by rater - oculomotor	high missing
sxf_c	97.4	Profile	categorical	Initial major symptom noted by family - cognitive	high missing
sxs_c	97.29	Profile	categorical	Initial major symptom noted by participant - cognitive	high missing
sxs_p	96.65	Profile	categorical	Initial major symptom noted by participant - psychiatric	high missing
sxs_m	95.88	Profile	categorical	Initial major symptom noted by participant - motor	high missing
sxf_p	95.49	Profile	categorical	Initial major symptom noted by family - psychiatric	high missing
sxr_c	95.31	Profile	categorical	Initial major symptom noted by rater - cognitive	high missing
dsend	95.04	Profile	categorical	Cause of death	high missing
sxf_m	94.63	Profile	categorical	Initial major symptom noted by family - motor	high missing
dsplace	93.35	Profile	categorical	Place of death	high missing
dssage	93.3	Profile	continuous	Age of death	high missing
sxr_p	92.56	Profile	categorical	Initial major symptom noted by rater - psychiatric	high missing
sxr_m	91.2	Profile	categorical	Initial major symptom noted by rater - motor	high missing
ccpsyage	86.41	Profile	continuous	Age at onset of psychosis (hallucinations or delusions) began	high missing
dadagesx	64.39	Profile	continuous	Age at onset of symptoms in father	derived	Used to create parentagesx
momagesx	60.03	Profile	continuous	Age at onset of symptoms in mother	derived	Used to create parentagesx
ccvabage	58.06	Profile	continuous	Age at onset of aggressive behaviour	other	See "Filtering AAO of Symptoms" section in the methods
ccpobage	42.27	Profile	continuous	Age at onset of perseverative obsessive behaviour	other	See "Filtering AAO of Symptoms" section in the methods
ccaptage	33.47	Profile	continuous	Age at onset of apathy	other	See "Filtering AAO of Symptoms" section in the methods
ccirbage	28.88	Profile	continuous	Age at onset of irritability	other	See "Filtering AAO of Symptoms" section in the methods
ccdepage	25.7	Profile	continuous	Age at onset of depression	other	See "Filtering AAO of Symptoms" section in the methods
sxrater	4.86	Profile	continuous	Rater's estimate of symptom onset	derived	Used to fill-in age at onset (AAO)
xpheno	0	Profile	categorical	Addional phenotypic data available	uninformative
region	0	Profile	categorical	Latest region of participant	uninformative
ximage	0	Profile	categorical	Additional images available	uninformative
xbsp	0	Profile	categorical	Addional biosamples data available	uninformative
xmorpho	0	Profile	categorical	Additional morphometric data available	uninformative
xgwas	0	Profile	categorical	Addional GWAS data available	uninformative
inhfrq	100	Var Items I	ordinal	Inhalants usage frequency	high missing
ritfrq	100	Var Items I	ordinal	Ritalin usage frequency	high missing
trqfrq	100	Var Items I	ordinal	Tranquilizer usage frequency	high missing
herfrq	99.99	Var Items I	ordinal	Heroine usage frequency	high missing
barfrq	99.99	Var Items I	ordinal	Barbiturates sedatives useage frequency	high missing
opifrq	99.99	Var Items I	ordinal	Opium usage frequency	high missing
pakfrq	99.98	Var Items I	ordinal	Painkiller usage frequency	high missing
rdcwkhw	98.21	Var Items II	continuous	How many fewer hours per week have you worked because of HD?	high missing
rdcwkd	98.16	Var Items II	continuous	How many days in the last 6 months have you been off work because of HD?	high missing
rtrddur	80.38	Var Items II	continuous	Since when have you been employed?	high missing
miscore	15.64	Motor	continuous	Motor score (TMS) incomplete	redundant	We recalculate motscore after imputing the missing values
fiscore	15.65	Function	continuous	Functional score incomplete	redundant	We recalculate fascore after imputing the missing values
gen3	98.9	Cognitive	continuous	At what age did the participant learn the language used during the cognitive assessments?	high missing
gen6	98.73	Cognitive	categorical	Was hearing uncorrected (e.g. no no hearing aid worn) during cognitive assessments?	high missing
gen5	98.73	Cognitive	categorical	Was vision uncorrected (e.g. no glasses during visit) during cognitive assessments?	high missing
gen2	97.34	Cognitive	categorical	Did the participant complete the cognitive assessments in their native lagnuage?	high missing
gen4	97.34	Cognitive	categorical	Did the participant have normal corrected-to-normal hearing and vision during the cognitive assesments?	high missing
gen1	16.04	Cognitive	categorical	Did the participant complete the cognitive assessments in their native language and with normal or corrected-to-normal vision and hearing?	uninformative	Only 2.5% of visits have not been completed with normal vision and hearing
attmpt32	99.31	C‐SSRS	ordinal	Potential lethality during initial/first attempt	high missing
attmpt12	99.29	C‐SSRS	ordinal	Potential lethality during most recent attempt	high missing
attmpt3dy	99.21	C‐SSRS	continuous	Day of initial/first attempt	high missing
attmpt1dy	99.18	C‐SSRS	continuous	Day of most recent attempt	high missing
attmpt22	99.02	C‐SSRS	ordinal	Potential lethality during most lethal attempt	high missing
attmpt2dy	98.89	C‐SSRS	continuous	Day of most lethal attempt	high missing
attmpt31	98.56	C‐SSRS	ordinal	Actual lethality/medical damage during initial/first attempt	high missing
attmpt11	98.56	C‐SSRS	ordinal	Actual lethality/medical damage during most recent attempt	high missing
dpdy	98.18	Missed Visit	continuous	Day since full-time dependency	high missing
attmpt21	97.94	C‐SSRS	ordinal	Actual lethality/medical damage during most lethal attempt	high missing
sxgsdy	95.51	Profile	continuous	Day of data entry	high missing
crlvl	87.58	Missed Visit	ordinal	Level of care required	high missing
mvrsn	84.84	Missed Visit	categorical	Reason for missed follow-up visit	high missing
mvsrc	84.78	Missed Visit	categorical	Source of information during missed visit	high missing
updmed	46.35	Var Items II	categorical	Any changes to participant's medication?	uninformative
updhdh	46.35	Var Items II	categorical	Any changes to participant's comorbid conditions?	uninformative
updmh	46.35	Var Items II	categorical	Any updates to the clinical characteristricss and or onset of HD?	uninformative
wpaiscr3	92.62	WPAI-SHP	continuous	Overall work or impairment due to HD in percentage	high missing
wpaiscr2	92.6	WPAI-SHP	continuous	Impairment while working due to HD in percentage	high missing
wpaiscr1	91.11	WPAI-SHP	continuous	Work time missed due to HD in percentage	high missing
wpaiscr4	62.28	WPAI-SHP	continuous	Activity impairment due to HD in percentage	other	Cannot be logically imputed when participant does not work, still high missing percentage, and other related work variables are excluded aswell
pbas7wo	38.47	PBA-S	ordinal	Worst severity of perseverative thinking or behaviour	uninformative	We are mainly interested in the PBA scores and these variables are not used to calculate the PBA scores
pbas9wo	38.36	PBA-S	ordinal	Worst severity of delusions/paranoid thinking	uninformative	We are mainly interested in the PBA scores and these variables are not used to calculate the PBA scores
pbas6wo	38.35	PBA-S	ordinal	Worst severity of lack of initiative (apathy)	uninformative	We are mainly interested in the PBA scores and these variables are not used to calculate the PBA scores
pbas11wo	38.28	PBA-S	ordinal	Worst severity of disoriented behaviour	uninformative	We are mainly interested in the PBA scores and these variables are not used to calculate the PBA scores
pbas10wo	38.25	PBA-S	ordinal	Worst severity of hallucinations	uninformative	We are mainly interested in the PBA scores and these variables are not used to calculate the PBA scores
pbas1wo	38.17	PBA-S	ordinal	Worst severity of depressed mood	uninformative	We are mainly interested in the PBA scores and these variables are not used to calculate the PBA scores
pbas2wo	38.16	PBA-S	ordinal	Worst severity of suicidal ideation	uninformative	We are mainly interested in the PBA scores and these variables are not used to calculate the PBA scores
pbas3wo	38.12	PBA-S	ordinal	Worst severity of anxiety	uninformative	We are mainly interested in the PBA scores and these variables are not used to calculate the PBA scores
pbas8wo	37.82	PBA-S	ordinal	Worst severity of obsessive-compulsive behaviours	uninformative	We are mainly interested in the PBA scores and these variables are not used to calculate the PBA scores
pbas4wo	37.6	PBA-S	ordinal	Worst severity of irritability	uninformative	We are mainly interested in the PBA scores and these variables are not used to calculate the PBA scores
pbas5wo	37.59	PBA-S	ordinal	Worst severity of angry or aggressive behaviour	uninformative	We are mainly interested in the PBA scores and these variables are not used to calculate the PBA scores
