# Supplementary material for: Machine learning in Huntington’s disease: exploring the Enroll-HD dataset for prognosis and driving capability prediction
Source: Orphanet J Rare Dis. 2023 Jul 27;18:218. doi: 10.1186/s13023-023-02785-4 (PMC10375780; doi:10.1186/s13023-023-02785-4)
Supplement: Supplementary file 6 — Additional file 6: Related variables for age features: A table of the age features and their related variables used to filter the AAO of symptoms. [file 13023_2023_2785_MOESM6_ESM.csv]

Age Variable	Related Variable
hddiagn	hdcat
parentagesx	momhd and dadhd
sxsubj	sxsubjm
sxfam	sxfamm
ccmtrage	ccmtr
ccdepage	ccdep
ccirbage	ccirb
ccvabage	ccvab
ccaptage	ccapt
ccpobage	ccpob
ccpsyage	ccpsy
cccogage	cccog
rtrddur	emplnrsn
