# Supplementary material for: Machine learning in Huntington’s disease: exploring the Enroll-HD dataset for prognosis and driving capability prediction
Source: Orphanet J Rare Dis. 2023 Jul 27;18:218. doi: 10.1186/s13023-023-02785-4 (PMC10375780; doi:10.1186/s13023-023-02785-4)
Supplement: Supplementary file 7 — Additional file 7: Missing value percentages for age features: A table of the missing percentages of the AAO of symptoms variables and the reason why they are missing. [file 13023_2023_2785_MOESM7_ESM.csv]

	hddiagn	ccmtrage	sxsubj	sxfamm	parentagesx	ccdepage	ccirbage	ccaptage	ccpobage	rtrddur	ccvabage	ccpsyage
Symptom has not occurred (yet)	0.0	0.94	1.15	0.0	4.88	24.69	27.66	32.23	40.57	34.24	57.2	86.06
Symptom has occured but unknown when	0.0	0.66	6.02	8.89	13.86	0.98	1.18	1.2	1.61	8.7	0.8	0.34
Unknown reason	0.0	0.01	0.0	0.0	5.72	0.03	0.04	0.05	0.09	0.0	0.05	0.02
Total missing	0.0	1.61	7.18	8.89	24.46	25.7	28.88	33.47	42.27	42.94	58.06	86.41
