# Supplementary material for: Machine learning in Huntington’s disease: exploring the Enroll-HD dataset for prognosis and driving capability prediction
Source: Orphanet J Rare Dis. 2023 Jul 27;18:218. doi: 10.1186/s13023-023-02785-4 (PMC10375780; doi:10.1186/s13023-023-02785-4)
Supplement: Supplementary file 8 — Additional file 8: The one-hot encoded variables: A table listing the variables transformed and created using one-hot encoding. [file 13023_2023_2785_MOESM8_ESM.csv]

variable	0	1	2	3	4	5	6	7	8	9
race	race_0.0	race_1.0	race_2.0	race_3.0	race_4.0	race_5.0	race_6.0
handed	handed_1.0	handed_2.0	handed_3.0
hxsid	hxsid_0.0	hxsid_1.0
momhd	momhd_0.0	momhd_1.0
dadhd	dadhd_0.0	dadhd_1.0
ccmtr	ccmtr_1.0
sxsubjm	sxsubjm_1.0	sxsubjm_2.0	sxsubjm_3.0	sxsubjm_4.0	sxsubjm_5.0	sxsubjm_6.0
sxfamm	sxfamm_1.0	sxfamm_2.0	sxfamm_3.0	sxfamm_4.0	sxfamm_5.0	sxfamm_6.0
sxraterm	sxraterm_1.0	sxraterm_2.0	sxraterm_3.0	sxraterm_4.0	sxraterm_5.0	sxraterm_6.0
ccpsyfh	ccpsyfh_0.0	ccpsyfh_1.0
ccdep	ccdep_0.0	ccdep_1.0
ccirb	ccirb_0.0	ccirb_1.0
ccvab	ccvab_0.0	ccvab_1.0
ccapt	ccapt_0.0	ccapt_1.0
ccpob	ccpob_0.0	ccpob_1.0
ccpsy	ccpsy_0.0	ccpsy_1.0
cccog	cccog_0.0	cccog_1.0
sxestcfd	sxestcfd_1.0	sxestcfd_2.0
sxreas	sxreas_1.0	sxreas_2.0
sxgs	sxgs_1.0	sxgs_2.0	sxgs_3.0	sxgs_4.0	sxgs_5.0
sxest	sxest_0.0	sxest_1.0
hxalcab	hxalcab_0.0	hxalcab_1.0
hxtobab	hxtobab_0.0	hxtobab_1.0
hxdrugab	hxdrugab_0.0	hxdrugab_1.0
hxmar	hxmar_0.0	hxmar_1.0
hxher	hxher_0.0	hxher_1.0
hxcoc	hxcoc_0.0	hxcoc_1.0
hxclb	hxclb_0.0	hxclb_1.0
hxamp	hxamp_0.0	hxamp_1.0
hxrit	hxrit_0.0	hxrit_1.0
hxhal	hxhal_0.0	hxhal_1.0
hxinh	hxinh_0.0	hxinh_1.0
hxopi	hxopi_0.0	hxopi_1.0
hxpak	hxpak_0.0	hxpak_1.0
hxbar	hxbar_0.0	hxbar_1.0
hxtrq	hxtrq_0.0	hxtrq_1.0
alcab	alcab_0.0	alcab_1.0
tobab	tobab_0.0	tobab_1.0
cafab	cafab_0.0	cafab_1.0
cafpd	cafpd_0.0	cafpd_1.0
drugab	drugab_0.0	drugab_1.0
mar	mar_0.0	mar_1.0
her	her_0.0	her_1.0
coc	coc_0.0	coc_1.0
clb	clb_0.0	clb_1.0
amp	amp_0.0	amp_1.0
rit	rit_0.0	rit_1.0
hal	hal_0.0	hal_1.0
inh	inh_0.0
opi	opi_0.0	opi_1.0
pak	pak_0.0	pak_1.0
bar	bar_0.0	bar_1.0
trq	trq_0.0	trq_1.0
maristat	maristat_1.0	maristat_2.0	maristat_3.0	maristat_4.0	maristat_5.0	maristat_6.0
res	res_1.0	res_2.0	res_3.0	res_4.0
isced	isced_0.0	isced_1.0	isced_2.0	isced_3.0	isced_4.0	isced_5.0	isced_6.0
jobclas	jobclas_1.0	jobclas_2.0	jobclas_3.0	jobclas_4.0
jobpaid	jobpaid_1.0	jobpaid_2.0
rdcwk	rdcwk_0.0	rdcwk_1.0
emplnrsn	emplnrsn_1.0	emplnrsn_2.0	emplnrsn_3.0	emplnrsn_4.0	emplnrsn_5.0
emplnrd	emplnrd_1.0	emplnrd_2.0
ssdb	ssdb_0.0	ssdb_1.0
rtrnwk	rtrnwk_0.0	rtrnwk_1.0
sdmt	sdmt_0.0	sdmt_1.0
sdmtnd	sdmtnd_1.0	sdmtnd_2.0	sdmtnd_3.0	sdmtnd_4.0	sdmtnd_5.0	sdmtnd_6.0	sdmtnd_7.0	sdmtnd_8.0	sdmtnd_9.0	sdmtnd_10.0
verfct	verfct_0.0	verfct_1.0
verfctd	verfctd_1.0
verfctnd	verfctnd_1.0	verfctnd_2.0	verfctnd_3.0	verfctnd_4.0	verfctnd_5.0	verfctnd_6.0	verfctnd_7.0	verfctnd_8.0	verfctnd_9.0	verfctnd_10.0
scnt	scnt_0.0	scnt_1.0
scntnd	scntnd_1.0	scntnd_2.0	scntnd_3.0	scntnd_4.0	scntnd_5.0	scntnd_6.0	scntnd_7.0	scntnd_8.0	scntnd_9.0	scntnd_10.0
swrt	swrt_0.0	swrt_1.0
swrtnd	swrtnd_1.0	swrtnd_2.0	swrtnd_3.0	swrtnd_4.0	swrtnd_5.0	swrtnd_6.0	swrtnd_7.0	swrtnd_8.0	swrtnd_9.0	swrtnd_10.0
sit	sit_0.0	sit_1.0
trl	trl_0.0	trl_1.0
verflt	verflt_0.0	verflt_1.0
tug	tug_0.0	tug_1.0
scst	scst_0.0	scst_1.0
pbainfo	pbainfo_1.0	pbainfo_2.0	pbainfo_3.0	pbainfo_4.0	pbainfo_5.0	pbainfo_6.0	pbainfo_7.0	pbainfo_8.0	pbainfo_9.0
pbahshd	pbahshd_1.0	pbahshd_2.0	pbahshd_3.0	pbahshd_4.0
scoring	scoring_1.0
sid1	sid1_0.0	sid1_1.0
sid2	sid2_0.0	sid2_1.0
sid3	sid3_0.0	sid3_1.0
sid4	sid4_0.0	sid4_1.0
sid5	sid5_0.0	sid5_1.0
int1	int1_1.0	int1_2.0	int1_3.0	int1_4.0	int1_5.0
int2	int2_1.0	int2_2.0	int2_3.0	int2_4.0	int2_5.0
int3	int3_1.0	int3_2.0	int3_3.0	int3_4.0	int3_5.0
int4	int4_0.0	int4_1.0	int4_2.0	int4_3.0	int4_4.0	int4_5.0
int5	int5_0.0	int5_1.0	int5_2.0	int5_3.0	int5_4.0	int5_5.0
int6	int6_0.0	int6_1.0	int6_2.0	int6_3.0	int6_4.0	int6_5.0
sbh1	sbh1_0.0	sbh1_1.0
sbh2	sbh2_0.0	sbh2_1.0
sbh3	sbh3_0.0	sbh3_1.0
sbh4	sbh4_0.0	sbh4_1.0
sbh5	sbh5_0.0	sbh5_1.0
sbh6	sbh6_0.0	sbh6_1.0
sbh7	sbh7_0.0	sbh7_1.0
