# Supplementary material for: Machine learning in Huntington’s disease: exploring the Enroll-HD dataset for prognosis and driving capability prediction
Source: Orphanet J Rare Dis. 2023 Jul 27;18:218. doi: 10.1186/s13023-023-02785-4 (PMC10375780; doi:10.1186/s13023-023-02785-4)
Supplement: Supplementary file 9 — Additional file 9: Variables used during imputing: A table listing the variables used during imputing. [file 13023_2023_2785_MOESM9_ESM.csv]

variable	form	data type	description
adl	TFC	ordinal	ADL
age	Key Variables	continuous	Participant's age at visit
alcab	Var Items I	categorical	Does the participant currently drink alcohol?
alcunits	Var Items I	continuous	Alcohol units per week
amp	Var Items I	categorical	Does the participant abuse amphetamines
ampfrq	Var Items I	ordinal	Amphetamines use frequency
anxscore	HADS-SIS	continuous	Anxiety subscore
aptscore	PBA-S	continuous	Apathy score
bar	Var Items I	categorical	Does the participant abuse barbiturates sedatives
bathe	Function	categorical	Could subject bathe himself/herself without help?
bed	Function	categorical	Could subject get in an out of bed without help?
bmi	Profile	continuous	BMI
bp	SF-12	continuous	Bodily pain
brady	Motor	ordinal	Bradykinesiabody
cafab	Var Items I	categorical	Does the participant currently use caffeine?
cafpd	Var Items I	categorical	Does the participant currently drink more than 3 cups of coffee, tea and cola drinks combined per day?
caghigh	Profile	continuous	Larger research CAG allele determined from DNA
caglow	Profile	continuous	Smaller research CAG allele determined from DNA
capscore	Derived	continuous	CAG age product (age * (caghigh - 30) * 6.27)
carehome	Function	categorical	Could subject's care still be provided at home?
carelevl	TFC	ordinal	Care level
cash	Function	categorical	Could subject handle money as a purchaser in a simple cash (shop) transaction?
ccapt	Profile	categorical	Has apathy ever been a part of the participant's medical history?
cccog	Profile	categorical	Has significant cognitive impairment or dementia ever been a part of the paricipant's medical history?
cccogage	Profile	continuous	Age when cognitive impairment first started to have an impact on daily life
ccdep	Profile	categorical	Has depression ever been a part of the participant's medical history?
ccirb	Profile	categorical	Has irritability ever been a part of the participant's medical history?
ccmtr	Profile	categorical	Has motor symptoms compatible with HD ever been a part of the participant's medical history?
ccmtrage	Profile	continuous	Age when motor symptoms began
ccpob	Profile	categorical	Has perseverative obsessive behaviours ever been a part of the participant's medical history?
ccpsy	Profile	categorical	Has psychosis ever been a part of the participant's medical history?
ccpsyfh	Profile	categorical	Does the participant have a family history of psychotic illness in a first degree relative
ccvab	Profile	categorical	Has violant or aggressive behaviour ever been a part of the participant's medical history?
chorbol	Motor	ordinal	Maximal chorea BOL
chores	TFC	ordinal	Domestic chores
chorface	Motor	ordinal	Maximal chorea face
chorlle	Motor	ordinal	Maximal chorea LLE
chorlue	Motor	ordinal	Maximal chorea LUE
chorrle	Motor	ordinal	Maximal chorea RLE
chorrue	Motor	ordinal	Maximal chorea RUE
chortrnk	Motor	ordinal	Maximal chorea trunk
clb	Var Items I	categorical	Does the participant abuse club drugs
clbfrq	Var Items I	ordinal	Club drugs (Ecstacy, GHB, Roofies) use frequency
coc	Var Items I	categorical	Does the participant abuse cocaine
cocfrq	Var Items I	ordinal	Cocaine use frequency
comb	Function	categorical	Could subject comb hair without help?
dadhd	Profile	categorical	Father affected by Huntington's disease
depscore	PBA-S	continuous	Depression score
diagconf	Motor	ordinal	Diagnostic confidence level (DCL)
dress	Function	categorical	Could subject dress himself/herself without help?
drive	Function	categorical	Could subject operate an automobile safely and independetly?
drugab	Var Items I	categorical	Does the participant currently use drugs
dysarth	Motor	ordinal	Dysarthria
dystlle	Motor	ordinal	Maximal dystonia LLE
dystlue	Motor	ordinal	Maximal dystonia LUE
dystrle	Motor	ordinal	Maximal dystonia RLE
dystrue	Motor	ordinal	Maximal dystonia RUE
dysttrnk	Motor	ordinal	Maximal dystonia trunk
emplany	Function	categorical	Could subject engage in any kind of gainful employment?
emplnrd	Var Items II	categorical	Retired due to (if retired)
emplnrsn	Var Items II	categorical	Reason for not being employed
emplusl	Function	categorical	Could subject engage in gainful employment in his/her accustomed work?
exfscore	PBA-S	continuous	Executive function
fafinan	Function	categorical	Could subject manage his/her finances (monthly) without any help?
fascore	Function	continuous	Functional assessment score
feedself	Function	categorical	Could subject feed himself/herself without help?
fhx	Profile	categorical	Is there a family history of HD?
finances	TFC	ordinal	Finances
fingtapl	Motor	ordinal	Left finger taps
fingtapr	Motor	ordinal	Right finger taps
gait	Motor	ordinal	Gait
gh	SF-12	continuous	General health
grocery	Function	categorical	Could subject shop for groceries without help?
hal	Var Items I	categorical	Does the participant abuse hallucinogens
halfrq	Var Items I	categorical	Hallucinogens usage frequency
handed	Profile	categorical	Handedness
hdcat	Var Items I	categorical	Participant HD category: pre-manifer, manifest, genotype negative, and family control
hddiagn	Profile	continuous	Age of clinical HD diagnosis
height	Var Items I	continuous	Height (cm)
her	Var Items I	categorical	Does the participant abuse heroine
housewrk	Function	categorical	Could subset do his/her own housework without help?
hxalcab	MHx	categorical	Medical history of alcohol problems
hxamp	MHx	categorical	Medical history of amphetamines usage
hxampfrq	MHx	ordinal	Medical history of amphetamines use frequency
hxbar	MHx	categorical	Medical history of barbiturates usage
hxbarfrq	MHx	ordinal	Medical history of barbiturates sedatives use frequency
hxclb	MHx	categorical	Medical history of club drugs usage
hxclbfrq	MHx	ordinal	Medical history of club drugs (Ecstacy, GHB, Roofies) use frequency
hxcoc	MHx	categorical	Medical history of cocaine usage
hxcocfrq	MHx	ordinal	Medical history of cocaine use frequency
hxdrugab	MHx	categorical	Medical history of drug abuse
hxhal	MHx	categorical	Medical history of hallucinogens usage
hxhalfrq	MHx	ordinal	Medical history of hallucinogens use frequency
hxher	MHx	categorical	Medical history of heroine usage
hxherfrq	MHx	ordinal	Medical history of heroin use frequency
hxinh	MHx	categorical	Medical history of inhalant usage
hxinhfrq	MHx	ordinal	Medical history of inhalants use frequency
hxmar	MHx	categorical	Medical history of marijuana usage
hxmarfrq	MHx	ordinal	Medical history of marijuana use frequency
hxopi	MHx	categorical	Medical history of opium usage
hxopifrq	MHx	ordinal	Medical history of opium use frequency
hxpacky	MHx	continuous	Medical history of life time exposure to tobacco (packyears)
hxpak	MHx	categorical	Medical history of painkillers usage
hxpakfrq	MHx	ordinal	Medical history of painkiller use frequency
hxrit	MHx	categorical	Medical history of ritalin usage
hxritfrq	MHx	ordinal	Medical history of ritalin use frequency
hxsid	Profile	categorical	Previous suicidal ideation or attempts?
hxtobab	MHx	categorical	Has the participant ever smoked?
hxtobcpd	MHx	continuous	Medical history of cigarettes per day
hxtobyos	MHx	continuous	Medical history of years of smoking
hxtrq	MHx	categorical	Medical history of tranquilizers usage
hxtrqfrq	MHx	ordinal	Medical history of tranquilizers use frequency
indepscl	Function	ordinal	Subject's independence in %
inh	Var Items I	categorical	Does the participant abuse inhalants
int1	C-SSRS	ordinal	What is the intensity of suicidal thoughts you have?
int2	C-SSRS	ordinal	How many times have you had these thoughts?
int3	C-SSRS	ordinal	How long do the suicidal thoughts last?
int4	C-SSRS	ordinal	Could/can you stop thinking about killing yourself or wanting to die if you want to?
int5	C-SSRS	ordinal	Are there things - anyone or anything (e.g. family, religon, pain of death) - that stopped you from wanting to die or acting on thoughts of committing suicide?
int6	C-SSRS	ordinal	What sort of reason did you have for thinking about wanting to die or killing yourself?
inwscore	HADS-SIS	continuous	Inward irritability subscore
irascore	PBA-S	continuous	Irritability aggression score
irrscore	HADS-SIS	continuous	Irritability subscore
isced	Var Items II	ordinal	ISCED education level
jobclas	Var Items II	categorical	Employment status
jobpaid	Var Items II	categorical	Work status (if employed)
laundry	Function	categorical	Could subject do his/her own laundry (wash/dry) without help?
luria	Motor	ordinal	Luria
mar	Var Items I	categorical	Does the participant abuse marijuana
marfrq	Var Items I	ordinal	Marijuana use frequency
maristat	Var Items II	categorical	Marital status
mcs	SF-12	continuous	Mental component
mh	SF-12	continuous	Mental health
mmsetotal	MMSE	continuous	Mini Mental State Examination
momhd	Profile	categorical	Mother affected by Huntington's disease
motscore	Motor	continuous	Motor score (TMS)
occupatn	TFC	ordinal	Occupation
ocularh	Motor	ordinal	Ocular horizontal
ocularv	Motor	ordinal	Ocular vertical
opi	Var Items I	categorical	Does the participant abuse opium
outscore	HADS-SIS	continuous	Outward irritability subscore
ownmeds	Function	categorical	Could subject take his/her own medication without help?
packy	Var Items I	continuous	Life time exposure to tobacco (packyears)
pak	Var Items I	categorical	Does the participant abuse painkillers
parentagesx	Derived	continuous	Parent's age at onset
pbahshd	PBA-S	categorical	Is informant a household member?
pbainfo	PBA-S	categorical	Is informant a relative?
pbas10fr	PBA-S	ordinal	Hallucinations frequency
pbas10sm__1	PBA-S	categorical	Modality of hallucinations - auditory
pbas10sm__2	PBA-S	categorical	Modality of hallucinations - visual
pbas10sm__3	PBA-S	categorical	Modality of hallucinations - tactile
pbas10sm__4	PBA-S	categorical	Modality of hallucinations - olfactory
pbas10sm__5	PBA-S	categorical	Modality of hallucinations - gustatory
pbas10sv	PBA-S	ordinal	Hallucinations severity
pbas11fr	PBA-S	ordinal	Disoriented behaviour frequency
pbas11sv	PBA-S	ordinal	Disoriented behaviour severity
pbas1fr	PBA-S	ordinal	Depressed mood frequency
pbas1sv	PBA-S	ordinal	Depressed mood severity
pbas2fr	PBA-S	ordinal	Suicidal ideation frequency
pbas2sv	PBA-S	ordinal	Suicidal ideation severity
pbas3fr	PBA-S	ordinal	Anxiety frequency
pbas3sv	PBA-S	ordinal	Anxiety severity
pbas4fr	PBA-S	ordinal	Irritability frequency
pbas4sv	PBA-S	ordinal	Irritability severity
pbas5fr	PBA-S	ordinal	Angry or aggressive behaviour frequency
pbas5sv	PBA-S	ordinal	Angry or aggressive behaviour severity
pbas6fr	PBA-S	ordinal	Lack of initiative (apathy) frequency
pbas6sv	PBA-S	ordinal	Lack of initiative (apathy) severity
pbas7fr	PBA-S	ordinal	Perseverative thinking or behaviour frequency
pbas7sv	PBA-S	ordinal	Perseverative thinking or behaviour severity
pbas8fr	PBA-S	ordinal	Obsessive-compulsive behaviours frequency
pbas8sv	PBA-S	ordinal	Obsessive-compulsive behaviours severity
pbas9fr	PBA-S	ordinal	Delusions paranoid thinking frequency
pbas9sv	PBA-S	ordinal	Delusions paranoid thinking severity
pcs	SF-12	continuous	Physical component
pf	SF-12	continuous	Physical functioning
prepmeal	Function	categorical	Could participant prepare his/her own meals without help?
prosupl	Motor	ordinal	Left pronate supinate?hands
prosupr	Motor	ordinal	Right pronate supinate?hands
psyscore	PBA-S	continuous	Psychosis score
pubtrans	Function	categorical	Could subject use public transport to get to places without help?
race	Profile	categorical	Ethnicity
rdcwk	Var Items II	categorical	Have you had to stop or reduce work due to your health?
re	SF-12	continuous	Role-emotional
region	Profile	categorical	Region (latest)
res	Var Items II	categorical	Residence
retropls	Motor	ordinal	Retropulsion pull test
rigarml	Motor	ordinal	Left rigidity?arms
rigarmr	Motor	ordinal	Right rigidity?arms
rit	Var Items I	categorical	Does the participant abuse ritalin
rp	SF-12	continuous	Role-physical
rtrnwk	Var Items II	categorical	Do you inted to return to work?
sacinith	Motor	ordinal	Saccade initiation horizontal
sacinitv	Motor	ordinal	Saccade initiation vertical
sacvelh	Motor	ordinal	Saccade velocity horizontal
sacvelv	Motor	ordinal	Saccade velocity vertical
sbh1	C-SSRS	categorical	Participant attempted suicide
sbh1n	C-SSRS	continuous	Number of suicidal attempts
sbh2	C-SSRS	categorical	Has subject engaged in Non-Suicidal Self-Injurious Behaviour?
sbh3	C-SSRS	categorical	Has there been a time when you started to do something to your life but someone or something stopped you before you actually did anything?
sbh3n	C-SSRS	continuous	Number of suicidal attempts interupted by something or someone else
sbh4	C-SSRS	categorical	Has there been a time when you started to do something to try to end your life but you stopped yourself before you actually did anything?
sbh4n	C-SSRS	continuous	Number of suicidal attempts aborted by subject
sbh5	C-SSRS	categorical	Have you taken any steps towards making a suicide attempt or preparing to kill yourself (such as collecting pills, getting a gun, giving valuables away or writing a suicide note)?
sbh6	C-SSRS	categorical	Suicidal behaviour was present during the assessment period?
sbh7	C-SSRS	categorical	Completed Suicide was present during the assessment period
scnt	Cognitive	categorical	Did the participant complete the stroop colour naming test?
scnt1	Cognitive	continuous	Stroop colour naming test - Total correct
scnt2	Cognitive	continuous	Stroop colour naming test - Total errors
scnt3	Cognitive	continuous	Stroop colour naming test - Total self-corrected errors
scntnd	Cognitive	categorical	Reason why stroop colour naming test was not completed
scoring	SF-12	categorical	Online short form health survey scoring status
scst	Physiotherapy	categorical	Did the participant perform the 30 second chair stand test?
scst1	Physiotherapy	continuous	30 second chair stand test - Number of times the participant stands in 30 seconds
sdmt	Cognitive	categorical	Did the participant complete the symbol digit modality test?
sdmt1	Cognitive	continuous	Symbol digit modality test - Total correct
sdmt2	Cognitive	continuous	Symbol digit modality test - Total errors
sdmtnd	Cognitive	categorical	Reason why symbol digit modality test was not completed
seq	Key Variables	categorical	Visit index
sex	Profile	categorical	Gender
sf	SF-12	continuous	Social functioning
sid1	C-SSRS	categorical	Have you wished you were dead or wished you could go to sleep and not wake up?
sid2	C-SSRS	categorical	Have you actually had any thoughts of killing yourself?
sid3	C-SSRS	categorical	Have you been thinking about how you might do this?
sid4	C-SSRS	categorical	Have you had thoughts on how you might commit suicide and some intention of acting on them?
sid5	C-SSRS	categorical	Have you started to work out or worked out the details of how to kill yourself? Do you inted to carry out this plan?
sit	Cognitive	categorical	Did the participant complete the stroop interference test?
sit1	Cognitive	continuous	Stroop Interference test - Total correct
sit2	Cognitive	continuous	Stroop Interference test - Total errors
sit3	Cognitive	continuous	Stroop Interference test - Total self-corrected errors
ssdb	Var Items II	categorical	Do you receive social security or disability benefit?
studyid	Key Variables	categorical	Study ID under which the visit was done: Enroll, RegistryV3, RegistryV2, or RET
subjid	Key Variables	categorical	Participant's study ID (HDID)
supchild	Function	categorical	Could subject supervise children without help?
swrt	Cognitive	categorical	Did the participant complete the stroop word reading test?
swrt1	Cognitive	continuous	Stroop word reading test - Total correct
swrt2	Cognitive	continuous	Stroop word reading test - Total errors
swrt3	Cognitive	continuous	Stroop word reading test - Total self-corrected errors
swrtnd	Cognitive	categorical	Reason why stroop word reading test was not completed
sxest	Profile	categorical	Can the rater estimate the symptom onset
sxestcfd	Profile	ordinal	Rater's confidence of estimate
sxfam	Profile	continuous	Symptoms first noted by family
sxfamm	Profile	categorical	Initial major symptoms noted by family
sxgs	Profile	ordinal	What is rater's best guess of how many years ago sympton onset (age at onset) took place
sxraterm	Profile	categorical	Rater's judgement of initial major symptom
sxreas	Profile	categorical	Reason why rater can not estimate symptom onset (age at onset)
sxsubj	Profile	continuous	Symptoms first noted by participant
sxsubjm	Profile	categorical	Initial major symptoms noted by participant
tandem	Motor	ordinal	Tandem walking
telephon	Function	categorical	Could subject use the telephone without help?
tfcscore	TFC	continuous	Functional score
tobab	Var Items I	categorical	Does the participant currently smoke
tobcpd	Var Items I	continuous	Cigarettes per day
tobyos	Var Items I	continuous	Years of smoking
toilet	Function	categorical	Could subject use toilet/commode without help?
tongue	Motor	ordinal	Tongue protrusion
trl	Cognitive	categorical	Did the participant complete the trailmaking test?
trla1	Cognitive	continuous	Trailmaking test part A - Time to complete
trla2	Cognitive	continuous	Trailmaking test part A - Total correct
trla3	Cognitive	continuous	Trailmaking test part A - Total errors
trlb1	Cognitive	continuous	Trailmaking test part B - Time to complete
trlb2	Cognitive	continuous	Trailmaking test part B - Total correct
trlb3	Cognitive	continuous	Trailmaking test part B - Total errors
trnchair	Function	categorical	Could subject tranfer between chairs without help?
trq	Var Items I	categorical	Does the participant abuse tranquilizers
tug	Physiotherapy	categorical	Did the participant perform the timed "Up and go" test?
tug1	Physiotherapy	continuous	Timed "Up and Go" test - Total time
updsc	Var Items II	categorical	Any changes to the following General Variable Items
verfct	Cognitive	categorical	Did the participant complete the verbal fluency test test?
verfct5	Cognitive	continuous	Verbal fluency test - Total correct (3 min)
verfct6	Cognitive	continuous	Verbal fluency test - Total intrusion errors
verfct7	Cognitive	continuous	Verbal fluency test - Total perservative errors
verfctd	Cognitive	categorical	Verbal fluency test category
verfctnd	Cognitive	categorical	Reason why verbal fluency test was not completed
verflt	Cognitive	categorical	Did the participant complete the verbal fluency letter test?
verflt05	Cognitive	continuous	Letter verbal fluency - Total correct
verflt06	Cognitive	continuous	Letter verbal fluency - Total intrusion errors
verflt07	Cognitive	continuous	Letter verbal fluency - Total perseverative errors
visdy	Key Variables	continuous	Number of days relative to baseline date of Enroll-HD
visit	Key Variables	categorical	Visit name: Baseline, Follow-Up, Phone Contact, Unscheduled, or Retro Visit
visstat	Key Variables	categorical	Visit status: plausible, reviewing, completed
volunt	Function	categorical	Could subject engage in any kind of volunteer or non-gainful work?
vt	SF-12	continuous	Vitality
walkfall	Function	categorical	Could subject walk without falling?
walkhelp	Function	categorical	Could subject walk without help?
walknbr	Function	categorical	Could subject walk to places in his/her neighbourhood without help?
weight	Var Items I	continuous	Weight (Kg)
