# Supplementary material for: Machine learning in Huntington’s disease: exploring the Enroll-HD dataset for prognosis and driving capability prediction
Source: Orphanet J Rare Dis. 2023 Jul 27;18:218. doi: 10.1186/s13023-023-02785-4 (PMC10375780; doi:10.1186/s13023-023-02785-4)
Supplement: Supplementary file 10 — Additional file 10: The pre-processed and input variables for the ML models: A table listing the remaining variables after pre-processing and the input variables for the AAO and driving capability prediction. [file 13023_2023_2785_MOESM10_ESM.csv]

variable	form	data type	description	input AAO model	input drive model
caghigh	Profile	continuous	Larger research CAG allele determined from DNA	TRUE	TRUE
caglow	Profile	continuous	Smaller research CAG allele determined from DNA	TRUE	TRUE
dadhd	Profile	categorical	Father affected by Huntington's disease	TRUE	TRUE
fhx	Profile	categorical	Is there a family history of HD?	TRUE	TRUE
momhd	Profile	categorical	Mother affected by Huntington's disease	TRUE	TRUE
parentagesx	Derived	continuous	Parent's age at onset	TRUE	TRUE
sex	Profile	categorical	Gender	TRUE	TRUE
adl	TFC	ordinal	ADL	FALSE	TRUE
age	Key Variables	continuous	Participant's age at visit	FALSE	TRUE
alcunits	Var Items I	continuous	Alcohol units per week	FALSE	TRUE
anxscore	HADS-SIS	continuous	Anxiety subscore	FALSE	TRUE
aptscore	PBA-S	continuous	Apathy score	FALSE	TRUE
bathe	Function	categorical	Could subject bathe himself/herself without help?	FALSE	TRUE
bed	Function	categorical	Could subject get in an out of bed without help?	FALSE	TRUE
bmi	Profile	continuous	BMI	FALSE	TRUE
bp	SF-12	continuous	Bodily pain	FALSE	TRUE
brady	Motor	ordinal	Bradykinesiabody	FALSE	TRUE
cafab	Var Items I	categorical	Does the participant currently use caffeine?	FALSE	TRUE
cafpd	Var Items I	categorical	Does the participant currently drink more than 3 cups of coffee, tea and cola drinks combined per day?	FALSE	TRUE
capscore	Derived	continuous	CAG age product (age * (caghigh - 30) * 6.27)	FALSE	TRUE
carehome	Function	categorical	Could subject's care still be provided at home?	FALSE	TRUE
carelevl	TFC	ordinal	Care level	FALSE	TRUE
cash	Function	categorical	Could subject handle money as a purchaser in a simple cash (shop) transaction?	FALSE	TRUE
ccapt	Profile	categorical	Has apathy ever been a part of the participant's medical history?	FALSE	TRUE
cccog	Profile	categorical	Has significant cognitive impairment or dementia ever been a part of the paricipant's medical history?	FALSE	TRUE
cccogage	Profile	continuous	Age when cognitive impairment first started to have an impact on daily life	FALSE	TRUE
ccdep	Profile	categorical	Has depression ever been a part of the participant's medical history?	FALSE	TRUE
ccirb	Profile	categorical	Has irritability ever been a part of the participant's medical history?	FALSE	TRUE
ccmtr	Profile	categorical	Has motor symptoms compatible with HD ever been a part of the participant's medical history?	FALSE	TRUE
ccmtrage	Profile	continuous	Age when motor symptoms began	FALSE	TRUE
ccpob	Profile	categorical	Has perseverative obsessive behaviours ever been a part of the participant's medical history?	FALSE	TRUE
ccpsy	Profile	categorical	Has psychosis ever been a part of the participant's medical history?	FALSE	TRUE
ccvab	Profile	categorical	Has violant or aggressive behaviour ever been a part of the participant's medical history?	FALSE	TRUE
chorbol	Motor	ordinal	Maximal chorea BOL	FALSE	TRUE
chores	TFC	ordinal	Domestic chores	FALSE	TRUE
chorface	Motor	ordinal	Maximal chorea face	FALSE	TRUE
chorlle	Motor	ordinal	Maximal chorea LLE	FALSE	TRUE
chorlue	Motor	ordinal	Maximal chorea LUE	FALSE	TRUE
chorrle	Motor	ordinal	Maximal chorea RLE	FALSE	TRUE
chorrue	Motor	ordinal	Maximal chorea RUE	FALSE	TRUE
chortrnk	Motor	ordinal	Maximal chorea trunk	FALSE	TRUE
comb	Function	categorical	Could subject comb hair without help?	FALSE	TRUE
depscore	PBA-S	continuous	Depression score	FALSE	TRUE
diagconf	Motor	ordinal	Diagnostic confidence level (DCL)	FALSE	TRUE
dress	Function	categorical	Could subject dress himself/herself without help?	FALSE	TRUE
drive	Function	categorical	Could subject operate an automobile safely and independetly?	FALSE	TRUE
drugab	Var Items I	categorical	Does the participant currently use drugs	FALSE	TRUE
dysarth	Motor	ordinal	Dysarthria	FALSE	TRUE
dystlle	Motor	ordinal	Maximal dystonia LLE	FALSE	TRUE
dystlue	Motor	ordinal	Maximal dystonia LUE	FALSE	TRUE
dystrle	Motor	ordinal	Maximal dystonia RLE	FALSE	TRUE
dystrue	Motor	ordinal	Maximal dystonia RUE	FALSE	TRUE
dysttrnk	Motor	ordinal	Maximal dystonia trunk	FALSE	TRUE
emplany	Function	categorical	Could subject engage in any kind of gainful employment?	FALSE	TRUE
emplnrd	Var Items II	categorical	Retired due to (if retired)	FALSE	TRUE
emplusl	Function	categorical	Could subject engage in gainful employment in his/her accustomed work?	FALSE	TRUE
exfscore	PBA-S	continuous	Executive function	FALSE	TRUE
fafinan	Function	categorical	Could subject manage his/her finances (monthly) without any help?	FALSE	TRUE
feedself	Function	categorical	Could subject feed himself/herself without help?	FALSE	TRUE
finances	TFC	ordinal	Finances	FALSE	TRUE
fingtapl	Motor	ordinal	Left finger taps	FALSE	TRUE
fingtapr	Motor	ordinal	Right finger taps	FALSE	TRUE
gait	Motor	ordinal	Gait	FALSE	TRUE
gh	SF-12	continuous	General health	FALSE	TRUE
grocery	Function	categorical	Could subject shop for groceries without help?	FALSE	TRUE
hads_depscore	HADS-SIS	continuous	Depression subscore	FALSE	TRUE
handed	Profile	categorical	Handedness	FALSE	TRUE
hddiagn	Profile	continuous	Age of clinical HD diagnosis	FALSE	TRUE
housewrk	Function	categorical	Could subset do his/her own housework without help?	FALSE	TRUE
hxalcab	MHx	categorical	Medical history of alcohol problems	FALSE	TRUE
hxdrugab	MHx	categorical	Medical history of drug abuse	FALSE	TRUE
hxpacky	MHx	continuous	Medical history of life time exposure to tobacco (packyears)	FALSE	TRUE
hxsid	Profile	categorical	Previous suicidal ideation or attempts?	FALSE	TRUE
hxtobab	MHx	categorical	Has the participant ever smoked?	FALSE	TRUE
hxtobcpd	MHx	continuous	Medical history of cigarettes per day	FALSE	TRUE
hxtobyos	MHx	continuous	Medical history of years of smoking	FALSE	TRUE
indepscl	Function	ordinal	Subject's independence in %	FALSE	TRUE
inwscore	HADS-SIS	continuous	Inward irritability subscore	FALSE	TRUE
irascore	PBA-S	continuous	Irritability aggression score	FALSE	TRUE
irrscore	HADS-SIS	continuous	Irritability subscore	FALSE	TRUE
jobpaid	Var Items II	categorical	Work status (if employed)	FALSE	TRUE
laundry	Function	categorical	Could subject do his/her own laundry (wash/dry) without help?	FALSE	TRUE
luria	Motor	ordinal	Luria	FALSE	TRUE
mcs	SF-12	continuous	Mental component	FALSE	TRUE
mh	SF-12	continuous	Mental health	FALSE	TRUE
mmsetotal	MMSE	continuous	Mini Mental State Examination	FALSE	TRUE
motscore	Motor	continuous	Motor score (TMS)	FALSE	TRUE
occupatn	TFC	ordinal	Occupation	FALSE	TRUE
ocularh	Motor	ordinal	Ocular horizontal	FALSE	TRUE
ocularv	Motor	ordinal	Ocular vertical	FALSE	TRUE
outscore	HADS-SIS	continuous	Outward irritability subscore	FALSE	TRUE
ownmeds	Function	categorical	Could subject take his/her own medication without help?	FALSE	TRUE
packy	Var Items I	continuous	Life time exposure to tobacco (packyears)	FALSE	TRUE
pcs	SF-12	continuous	Physical component	FALSE	TRUE
pf	SF-12	continuous	Physical functioning	FALSE	TRUE
prepmeal	Function	categorical	Could participant prepare his/her own meals without help?	FALSE	TRUE
prosupl	Motor	ordinal	Left pronate supinate?hands	FALSE	TRUE
prosupr	Motor	ordinal	Right pronate supinate?hands	FALSE	TRUE
psyscore	PBA-S	continuous	Psychosis score	FALSE	TRUE
pubtrans	Function	categorical	Could subject use public transport to get to places without help?	FALSE	TRUE
re	SF-12	continuous	Role-emotional	FALSE	TRUE
retropls	Motor	ordinal	Retropulsion pull test	FALSE	TRUE
rigarml	Motor	ordinal	Left rigidity?arms	FALSE	TRUE
rigarmr	Motor	ordinal	Right rigidity?arms	FALSE	TRUE
rp	SF-12	continuous	Role-physical	FALSE	TRUE
rtrnwk	Var Items II	categorical	Do you inted to return to work?	FALSE	TRUE
sacinith	Motor	ordinal	Saccade initiation horizontal	FALSE	TRUE
sacinitv	Motor	ordinal	Saccade initiation vertical	FALSE	TRUE
sacvelh	Motor	ordinal	Saccade velocity horizontal	FALSE	TRUE
sacvelv	Motor	ordinal	Saccade velocity vertical	FALSE	TRUE
scnt1	Cognitive	continuous	Stroop colour naming test - Total correct	FALSE	TRUE
scst1	Physiotherapy	continuous	30 second chair stand test - Number of times the participant stands in 30 seconds	FALSE	TRUE
sdmt1	Cognitive	continuous	Symbol digit modality test - Total correct	FALSE	TRUE
sf	SF-12	continuous	Social functioning	FALSE	TRUE
sit1	Cognitive	continuous	Stroop Interference test - Total correct	FALSE	TRUE
ssdb	Var Items II	categorical	Do you receive social security or disability benefit?	FALSE	TRUE
supchild	Function	categorical	Could subject supervise children without help?	FALSE	TRUE
swrt1	Cognitive	continuous	Stroop word reading test - Total correct	FALSE	TRUE
sxfam	Profile	continuous	Symptoms first noted by family	FALSE	TRUE
sxfamm	Profile	categorical	Initial major symptoms noted by family	FALSE	TRUE
sxraterm	Profile	categorical	Rater's judgement of initial major symptom	FALSE	TRUE
sxsubj	Profile	continuous	Symptoms first noted by participant	FALSE	TRUE
sxsubjm	Profile	categorical	Initial major symptoms noted by participant	FALSE	TRUE
tandem	Motor	ordinal	Tandem walking	FALSE	TRUE
telephon	Function	categorical	Could subject use the telephone without help?	FALSE	TRUE
tfcscore	TFC	continuous	Functional score	FALSE	TRUE
tobcpd	Var Items I	continuous	Cigarettes per day	FALSE	TRUE
tobyos	Var Items I	continuous	Years of smoking	FALSE	TRUE
toilet	Function	categorical	Could subject use toilet/commode without help?	FALSE	TRUE
tongue	Motor	ordinal	Tongue protrusion	FALSE	TRUE
trla1	Cognitive	continuous	Trailmaking test part A - Time to complete	FALSE	TRUE
trlb1	Cognitive	continuous	Trailmaking test part B - Time to complete	FALSE	TRUE
trnchair	Function	categorical	Could subject tranfer between chairs without help?	FALSE	TRUE
tug1	Physiotherapy	continuous	Timed "Up and Go" test - Total time	FALSE	TRUE
verfct5	Cognitive	continuous	Verbal fluency test - Total correct (3 min)	FALSE	TRUE
verflt05	Cognitive	continuous	Letter verbal fluency - Total correct	FALSE	TRUE
volunt	Function	categorical	Could subject engage in any kind of volunteer or non-gainful work?	FALSE	TRUE
vt	SF-12	continuous	Vitality	FALSE	TRUE
walkfall	Function	categorical	Could subject walk without falling?	FALSE	TRUE
walkhelp	Function	categorical	Could subject walk without help?	FALSE	TRUE
walknbr	Function	categorical	Could subject walk to places in his/her neighbourhood without help?	FALSE	TRUE
