# Supplementary material for: Machine learning in Huntington’s disease: exploring the Enroll-HD dataset for prognosis and driving capability prediction
Source: Orphanet J Rare Dis. 2023 Jul 27;18:218. doi: 10.1186/s13023-023-02785-4 (PMC10375780; doi:10.1186/s13023-023-02785-4)
Supplement: Supplementary file 11 — Additional file 11: The best imputation model for each imputed variable: A table listing the best model and round for each imputed variable, including the R2 or F1 score depending on the variable type. [file 13023_2023_2785_MOESM11_ESM.csv]

variable	form	description	model	round	problem	score
hxtrqfrq	MHx	Medical history of tranquilizers use frequency	Linear	2	Ordinal	1.0
pbas10fr	PBA-S	Hallucinations frequency	Linear	2	Ordinal	0.99
outscore	HADS-SIS	Outward irritability subscore	Linear	2	Continuous	0.99
pbas10sv	PBA-S	Hallucinations severity	Linear	2	Ordinal	0.99
sxsubj	Profile	Symptoms first noted by participant	RF	2	Continuous	0.99
hxritfrq	MHx	Medical history of ritalin use frequency	Linear	2	Ordinal	0.98
sxfam	Profile	Symptoms first noted by family	RF	2	Continuous	0.98
hxinhfrq	MHx	Medical history of inhalants use frequency	Linear	2	Ordinal	0.98
trnchair	Function	Could subject tranfer between chairs without help?	RF	2	Categorical	0.98
pbas9fr	PBA-S	Delusions paranoid thinking frequency	Linear	2	Ordinal	0.98
ccmtrage	Profile	Age when motor symptoms began	RF	2	Continuous	0.98
toilet	Function	Could subject use toilet/commode without help?	RF	2	Categorical	0.97
cccogage	Profile	Age when cognitive impairment first started to have an impact on daily life	RF	2	Continuous	0.97
hxopifrq	MHx	Medical history of opium use frequency	Linear	2	Ordinal	0.97
pbas2sv	PBA-S	Suicidal ideation severity	RF	2	Ordinal	0.96
bed	Function	Could subject get in an out of bed without help?	RF	2	Categorical	0.95
hxbarfrq	MHx	Medical history of barbiturates sedatives use frequency	Linear	2	Ordinal	0.95
carehome	Function	Could subject's care still be provided at home?	RF	2	Categorical	0.95
comb	Function	Could subject comb hair without help?	RF	2	Categorical	0.94
walkhelp	Function	Could subject walk without help?	RF	2	Categorical	0.94
bathe	Function	Could subject bathe himself/herself without help?	RF	2	Categorical	0.94
feedself	Function	Could subject feed himself/herself without help?	RF	2	Categorical	0.94
dress	Function	Could subject dress himself/herself without help?	RF	2	Categorical	0.94
hxhalfrq	MHx	Medical history of hallucinogens use frequency	RF	2	Ordinal	0.93
walkfall	Function	Could subject walk without falling?	RF	2	Categorical	0.93
emplusl	Function	Could subject engage in gainful employment in his/her accustomed work?	RF	2	Categorical	0.92
telephon	Function	Could subject use the telephone without help?	RF	2	Categorical	0.92
chorlle	Motor	Maximal chorea LLE	Linear	2	Ordinal	0.92
dystrle	Motor	Maximal dystonia RLE	Linear	2	Ordinal	0.92
hxclbfrq	MHx	Medical history of club drugs (Ecstacy, GHB, Roofies) use frequency	RF	2	Ordinal	0.92
walknbr	Function	Could subject walk to places in his/her neighbourhood without help?	RF	2	Categorical	0.92
pbas9sv	PBA-S	Delusions paranoid thinking severity	Linear	2	Ordinal	0.91
emplany	Function	Could subject engage in any kind of gainful employment?	RF	2	Categorical	0.91
chorrue	Motor	Maximal chorea RUE	Linear	2	Ordinal	0.91
hxpakfrq	MHx	Medical history of painkiller use frequency	Linear	2	Ordinal	0.9
cash	Function	Could subject handle money as a purchaser in a simple cash (shop) transaction?	RF	2	Categorical	0.9
ownmeds	Function	Could subject take his/her own medication without help?	RF	2	Categorical	0.9
grocery	Function	Could subject shop for groceries without help?	RF	2	Categorical	0.9
prepmeal	Function	Could participant prepare his/her own meals without help?	RF	2	Categorical	0.9
pubtrans	Function	Could subject use public transport to get to places without help?	RF	2	Categorical	0.9
parentagesx	Derived	Parent's age at onset	RF	2	Continuous	0.89
laundry	Function	Could subject do his/her own laundry (wash/dry) without help?	RF	2	Categorical	0.89
pbas2fr	PBA-S	Suicidal ideation frequency	RF	1	Ordinal	0.89
carelevl	TFC	Care level	RF	2	Ordinal	0.89
housewrk	Function	Could subset do his/her own housework without help?	RF	2	Categorical	0.89
hxampfrq	MHx	Medical history of amphetamines use frequency	RF	2	Ordinal	0.88
pbas8fr	PBA-S	Obsessive-compulsive behaviours frequency	Linear	2	Ordinal	0.88
volunt	Function	Could subject engage in any kind of volunteer or non-gainful work?	RF	2	Categorical	0.88
diagconf	Motor	Diagnostic confidence level (DCL)	RF	2	Ordinal	0.88
supchild	Function	Could subject supervise children without help?	RF	2	Categorical	0.87
drive	Function	Could subject operate an automobile safely and independetly?	RF	2	Categorical	0.87
hxcocfrq	MHx	Medical history of cocaine use frequency	RF	2	Ordinal	0.87
fafinan	Function	Could subject manage his/her finances (monthly) without any help?	RF	2	Categorical	0.87
sacvelv	Motor	Saccade velocity vertical	Linear	2	Ordinal	0.86
hxherfrq	MHx	Medical history of heroin use frequency	Linear	2	Ordinal	0.85
sacinith	Motor	Saccade initiation horizontal	RF	2	Ordinal	0.85
pbas5sv	PBA-S	Angry or aggressive behaviour severity	RF	2	Ordinal	0.85
pbas11fr	PBA-S	Disoriented behaviour frequency	Linear	2	Ordinal	0.84
tobyos	Var Items I	Years of smoking	RF	2	Continuous	0.84
dystrue	Motor	Maximal dystonia RUE	RF	2	Ordinal	0.83
hxmarfrq	MHx	Medical history of marijuana use frequency	RF	2	Ordinal	0.83
chores	TFC	Domestic chores	RF	2	Ordinal	0.82
rigarmr	Motor	Right rigidity?arms	RF	2	Ordinal	0.82
scnt1	Cognitive	Stroop colour naming test - Total correct	RF	2	Continuous	0.82
mh	SF-12	Mental health	RF	2	Continuous	0.81
occupatn	TFC	Occupation	RF	2	Ordinal	0.8
ocularv	Motor	Ocular vertical	RF	2	Ordinal	0.79
re	SF-12	Role-emotional	RF	2	Continuous	0.79
inwscore	HADS-SIS	Inward irritability subscore	RF	2	Continuous	0.78
pbas7fr	PBA-S	Perseverative thinking or behaviour frequency	Linear	2	Ordinal	0.78
ampfrq	Var Items I	Amphetamines use frequency	RF	2	Ordinal	0.77
adl	TFC	ADL	RF	2	Ordinal	0.77
pbas1fr	PBA-S	Depressed mood frequency	Linear	2	Ordinal	0.77
pbas4fr	PBA-S	Irritability frequency	Linear	2	Ordinal	0.76
finances	TFC	Finances	RF	2	Ordinal	0.76
bp	SF-12	Bodily pain	RF	2	Continuous	0.76
sit1	Cognitive	Stroop Interference test - Total correct	RF	2	Continuous	0.75
prosupl	Motor	Left pronate supinate?hands	RF	2	Ordinal	0.75
fingtapr	Motor	Right finger taps	RF	2	Ordinal	0.75
pbas6fr	PBA-S	Lack of initiative (apathy) frequency	Linear	2	Ordinal	0.74
mcs	SF-12	Mental component	Linear	2	Continuous	0.74
pbas3fr	PBA-S	Anxiety frequency	Linear	2	Ordinal	0.73
hxtobyos	MHx	Medical history of years of smoking	RF	2	Continuous	0.73
hxtobcpd	MHx	Medical history of cigarettes per day	RF	2	Continuous	0.73
clbfrq	Var Items I	Club drugs (Ecstacy, GHB, Roofies) use frequency	Linear	2	Ordinal	0.73
trla1	Cognitive	Trailmaking test part A - Time to complete	RF	2	Continuous	0.73
pcs	SF-12	Physical component	RF	2	Continuous	0.73
sf	SF-12	Social functioning	RF	2	Continuous	0.73
swrt1	Cognitive	Stroop word reading test - Total correct	RF	2	Continuous	0.73
sdmt1	Cognitive	Symbol digit modality test - Total correct	RF	2	Continuous	0.72
trlb2	Cognitive	Trailmaking test part B - Total correct	RF	2	Continuous	0.71
trlb1	Cognitive	Trailmaking test part B - Time to complete	RF	2	Continuous	0.69
verfct5	Cognitive	Verbal fluency test - Total correct (3 min)	RF	2	Continuous	0.69
gait	Motor	Gait	RF	2	Ordinal	0.68
mmsetotal	MMSE	Mini Mental State Examination	RF	2	Continuous	0.68
pbas11sv	PBA-S	Disoriented behaviour severity	RF	2	Ordinal	0.68
dystlue	Motor	Maximal dystonia LUE	RF	2	Ordinal	0.68
pbas8sv	PBA-S	Obsessive-compulsive behaviours severity	RF	2	Ordinal	0.67
verflt05	Cognitive	Letter verbal fluency - Total correct	RF	2	Continuous	0.66
trla2	Cognitive	Trailmaking test part A - Total correct	RF	2	Continuous	0.66
dysarth	Motor	Dysarthria	RF	2	Ordinal	0.66
dysttrnk	Motor	Maximal dystonia trunk	RF	2	Ordinal	0.64
rp	SF-12	Role-physical	RF	2	Continuous	0.64
dystlle	Motor	Maximal dystonia LLE	RF	2	Ordinal	0.64
chorbol	Motor	Maximal chorea BOL	RF	2	Ordinal	0.64
pbas5fr	PBA-S	Angry or aggressive behaviour frequency	RF	2	Ordinal	0.63
vt	SF-12	Vitality	RF	2	Continuous	0.63
fingtapl	Motor	Left finger taps	RF	2	Ordinal	0.62
sacinitv	Motor	Saccade initiation vertical	RF	2	Ordinal	0.61
chorrle	Motor	Maximal chorea RLE	RF	2	Ordinal	0.61
anxscore	HADS-SIS	Anxiety subscore	Linear	2	Continuous	0.61
retropls	Motor	Retropulsion pull test	RF	2	Ordinal	0.6
ocularh	Motor	Ocular horizontal	RF	2	Ordinal	0.6
chortrnk	Motor	Maximal chorea trunk	RF	2	Ordinal	0.58
prosupr	Motor	Right pronate supinate?hands	RF	2	Ordinal	0.58
tobcpd	Var Items I	Cigarettes per day	RF	2	Continuous	0.58
tandem	Motor	Tandem walking	RF	2	Ordinal	0.57
brady	Motor	Bradykinesiabody	RF	2	Ordinal	0.56
sacvelh	Motor	Saccade velocity horizontal	RF	2	Ordinal	0.55
tongue	Motor	Tongue protrusion	RF	2	Ordinal	0.54
rigarml	Motor	Left rigidity?arms	RF	2	Ordinal	0.54
chorface	Motor	Maximal chorea face	RF	2	Ordinal	0.54
pbas4sv	PBA-S	Irritability severity	RF	2	Ordinal	0.54
gh	SF-12	General health	RF	2	Continuous	0.52
marfrq	Var Items I	Marijuana use frequency	RF	2	Ordinal	0.51
pbas7sv	PBA-S	Perseverative thinking or behaviour severity	RF	2	Ordinal	0.5
hads_depscore	HADS-SIS	Depression subscore	RF	2	Continuous	0.48
chorlue	Motor	Maximal chorea LUE	RF	2	Ordinal	0.48
pbas6sv	PBA-S	Lack of initiative (apathy) severity	RF	1	Ordinal	0.45
cocfrq	Var Items I	Cocaine use frequency	Linear	1	Ordinal	0.45
luria	Motor	Luria	Knn	2	Ordinal	0.44
pbas1sv	PBA-S	Depressed mood severity	RF	2	Ordinal	0.44
pf	SF-12	Physical functioning	RF	2	Continuous	0.44
indepscl	Function	Subject's independence in %	RF	2	Ordinal	0.43
pbas3sv	PBA-S	Anxiety severity	Linear	2	Ordinal	0.42
irrscore	HADS-SIS	Irritability subscore	RF	2	Continuous	0.41
scst1	Physiotherapy	30 second chair stand test - Number of times the participant stands in 30 seconds	RF	1	Continuous	0.37
alcunits	Var Items I	Alcohol units per week	RF	1	Continuous	0.3
trlb3	Cognitive	Trailmaking test part B - Total errors	RF	2	Continuous	0.21
tug1	Physiotherapy	Timed "Up and Go" test - Total time	Linear	2	Continuous	0.12
swrt2	Cognitive	Stroop word reading test - Total errors	Linear	2	Continuous	0.11
trla3	Cognitive	Trailmaking test part A - Total errors	Linear	2	Continuous	0.1
sit2	Cognitive	Stroop Interference test - Total errors	Linear	2	Continuous	0.09
verflt07	Cognitive	Letter verbal fluency - Total perseverative errors	RF	1	Continuous	0.09
scnt3	Cognitive	Stroop colour naming test - Total self-corrected errors	Linear	2	Continuous	0.09
verfct7	Cognitive	Verbal fluency test - Total perservative errors	Linear	2	Continuous	0.08
scnt2	Cognitive	Stroop colour naming test - Total errors	Linear	2	Continuous	0.05
sit3	Cognitive	Stroop Interference test - Total self-corrected errors	RF	2	Continuous	0.04
sdmt2	Cognitive	Symbol digit modality test - Total errors	RF	2	Continuous	0.03
verflt06	Cognitive	Letter verbal fluency - Total intrusion errors	Linear	2	Continuous	0.01
swrt3	Cognitive	Stroop word reading test - Total self-corrected errors	RF	2	Continuous	-0.0
verfct6	Cognitive	Verbal fluency test - Total intrusion errors	Linear	1	Continuous	-0.01
