# Supplementary material for: Machine learning in Huntington’s disease: exploring the Enroll-HD dataset for prognosis and driving capability prediction
Source: Orphanet J Rare Dis. 2023 Jul 27;18:218. doi: 10.1186/s13023-023-02785-4 (PMC10375780; doi:10.1186/s13023-023-02785-4)
Supplement: Supplementary file 12 — Additional file 12: Evaluation metrics of all the tuned models: A table with all the tuned driving capability GRUs and their evaluation metrics, sorted by the AUC, F1 score, and accuracy for the test set. [file 13023_2023_2785_MOESM12_ESM.csv]

layers	L2	lr	hidden_size/n_filters	train AUC	train Accuracy	train F1	test AUC	test Accuracy	test F1
3	1e-07	1e-05	256	0.940	0.861	0.826	0.929	0.852	0.819
3	1e-07	1e-05	256	0.940	0.861	0.826	0.929	0.852	0.819
3	1e-05	1e-05	256	0.940	0.862	0.826	0.929	0.852	0.818
3	1e-07	1e-05	128	0.941	0.863	0.829	0.929	0.851	0.818
3	1e-07	1e-05	128	0.941	0.863	0.829	0.929	0.851	0.818
3	1e-05	1e-05	128	0.941	0.863	0.829	0.929	0.851	0.818
3	1e-05	1e-05	128	0.941	0.863	0.829	0.929	0.851	0.818
3	1e-05	1e-05	256	0.941	0.863	0.829	0.929	0.851	0.817
3	1e-07	1e-05	512	0.940	0.862	0.828	0.928	0.852	0.819
3	1e-07	1e-05	512	0.940	0.863	0.829	0.928	0.851	0.818
5	1e-07	1e-05	256	0.939	0.862	0.827	0.928	0.850	0.817
3	1e-05	1e-05	512	0.943	0.866	0.832	0.928	0.850	0.817
3	1e-05	1e-05	512	0.943	0.865	0.831	0.928	0.850	0.816
5	1e-07	1e-05	512	0.942	0.863	0.829	0.927	0.851	0.817
5	1e-05	1e-05	512	0.944	0.868	0.833	0.927	0.850	0.815
5	1e-05	1e-05	128	0.939	0.861	0.826	0.927	0.849	0.815
5	1e-07	1e-05	128	0.939	0.861	0.827	0.927	0.848	0.815
5	1e-05	1e-05	128	0.939	0.861	0.827	0.927	0.847	0.813
5	1e-05	1e-05	256	0.943	0.866	0.832	0.927	0.847	0.813
5	1e-07	1e-05	128	0.939	0.862	0.827	0.927	0.847	0.812
3	1e-03	1e-05	256	0.940	0.863	0.828	0.926	0.849	0.816
3	1e-03	1e-05	128	0.941	0.864	0.831	0.926	0.848	0.815
5	1e-03	1e-05	128	0.941	0.865	0.830	0.926	0.848	0.814
3	1e-03	1e-05	128	0.941	0.864	0.830	0.926	0.847	0.814
3	1e-03	1e-05	256	0.940	0.862	0.828	0.925	0.850	0.817
5	1e-03	1e-05	256	0.942	0.865	0.832	0.925	0.849	0.817
3	1e-03	1e-05	512	0.941	0.863	0.827	0.925	0.849	0.815
5	1e-03	1e-05	512	0.942	0.865	0.832	0.924	0.848	0.816
3	1e-03	1e-05	512	0.941	0.863	0.827	0.924	0.849	0.815
